# Supplementary material for: Integrative single-cell and spatial transcriptomics analysis reveals MDK-NCL pathway’s role in shaping the immunosuppressive environment of lung adenocarcinoma
Source: Front Immunol. 2025 May 6;16:1546382. doi: 10.3389/fimmu.2025.1546382 (PMC12089103; doi:10.3389/fimmu.2025.1546382)
Supplement: Supplementary file 7 [file Table1.xlsx]

## Sheet: Sheet1
Table S2. 28 immune signature used for ssGSEA.
gene	cell
ADAM28	Activated B cell
CD180	Activated B cell
CD79B	Activated B cell
BLK	Activated B cell
CD19	Activated B cell
MS4A1	Activated B cell
TNFRSF17	Activated B cell
IGHM	Activated B cell
GNG7	Activated B cell
MICAL3	Activated B cell
SPIB	Activated B cell
HLA-DOB	Activated B cell
IGKC	Activated B cell
PNOC	Activated B cell
FCRL2	Activated B cell
BACH2	Activated B cell
CR2	Activated B cell
TCL1A	Activated B cell
AKNA	Activated B cell
ARHGAP25	Activated B cell
CCL21	Activated B cell
CD27	Activated B cell
CD38	Activated B cell
CLEC17A	Activated B cell
CLEC9A	Activated B cell
CLECL1	Activated B cell
AIM2	Activated CD4 T cell
BIRC3	Activated CD4 T cell
BRIP1	Activated CD4 T cell
CCL20	Activated CD4 T cell
CCL4	Activated CD4 T cell
CCL5	Activated CD4 T cell
CCNB1	Activated CD4 T cell
CCR7	Activated CD4 T cell
DUSP2	Activated CD4 T cell
ESCO2	Activated CD4 T cell
ETS1	Activated CD4 T cell
EXO1	Activated CD4 T cell
EXOC6	Activated CD4 T cell
IARS	Activated CD4 T cell
ITK	Activated CD4 T cell
KIF11	Activated CD4 T cell
KNTC1	Activated CD4 T cell
NUF2	Activated CD4 T cell
PRC1	Activated CD4 T cell
PSAT1	Activated CD4 T cell
RGS1	Activated CD4 T cell
RTKN2	Activated CD4 T cell
SAMSN1	Activated CD4 T cell
SELL	Activated CD4 T cell
TRAT1	Activated CD4 T cell
ADRM1	Activated CD8 T cell
AHSA1	Activated CD8 T cell
C1GALT1C1	Activated CD8 T cell
CCT6B	Activated CD8 T cell
CD37	Activated CD8 T cell
CD3D	Activated CD8 T cell
CD3E	Activated CD8 T cell
CD3G	Activated CD8 T cell
CD69	Activated CD8 T cell
CD8A	Activated CD8 T cell
CETN3	Activated CD8 T cell
CSE1L	Activated CD8 T cell
GEMIN6	Activated CD8 T cell
GNLY	Activated CD8 T cell
GPT2	Activated CD8 T cell
GZMA	Activated CD8 T cell
GZMH	Activated CD8 T cell
GZMK	Activated CD8 T cell
IL2RB	Activated CD8 T cell
LCK	Activated CD8 T cell
MPZL1	Activated CD8 T cell
NKG7	Activated CD8 T cell
PIK3IP1	Activated CD8 T cell
PTRH2	Activated CD8 T cell
TIMM13	Activated CD8 T cell
ZAP70	Activated CD8 T cell
ABHD3	Central memory CD4 T cell
AHNAK	Central memory CD4 T cell
ANXA2P2	Central memory CD4 T cell
AQP3	Central memory CD4 T cell
ATHL1	Central memory CD4 T cell
BMI1	Central memory CD4 T cell
BZW2	Central memory CD4 T cell
CD63	Central memory CD4 T cell
COL4A1	Central memory CD4 T cell
CYLD	Central memory CD4 T cell
ELMO2	Central memory CD4 T cell
FYN	Central memory CD4 T cell
GLIPR1	Central memory CD4 T cell
GSS	Central memory CD4 T cell
IFITM2	Central memory CD4 T cell
ITGB1	Central memory CD4 T cell
ITGB2	Central memory CD4 T cell
KLF5	Central memory CD4 T cell
LSP1	Central memory CD4 T cell
NDUFB9	Central memory CD4 T cell
PKM2	Central memory CD4 T cell
SFXN3	Central memory CD4 T cell
SIRPG	Central memory CD4 T cell
SMAD4	Central memory CD4 T cell
STX4	Central memory CD4 T cell
TRADD	Central memory CD4 T cell
VIM	Central memory CD4 T cell
XRCC6	Central memory CD4 T cell
ACTN4	Central memory CD8 T cell
ADAM12	Central memory CD8 T cell
ADCY9	Central memory CD8 T cell
F13A1	Central memory CD8 T cell
FCER1G	Central memory CD8 T cell
FCGR3B	Central memory CD8 T cell
FGF7	Central memory CD8 T cell
FKBP4	Central memory CD8 T cell
GLUD1	Central memory CD8 T cell
GM2A	Central memory CD8 T cell
GUSB	Central memory CD8 T cell
IL1RN	Central memory CD8 T cell
NOL11	Central memory CD8 T cell
NTRK1	Central memory CD8 T cell
RARA	Central memory CD8 T cell
RNF128	Central memory CD8 T cell
SIGLEC1	Central memory CD8 T cell
TNFRSF11A	Central memory CD8 T cell
TOX4	Central memory CD8 T cell
UBA52	Central memory CD8 T cell
ULBP1	Central memory CD8 T cell
ATM	Effector memeory CD4 T cell
CASP3	Effector memeory CD4 T cell
CASQ1	Effector memeory CD4 T cell
CD300E	Effector memeory CD4 T cell
DARS	Effector memeory CD4 T cell
DOCK9	Effector memeory CD4 T cell
EXOSC9	Effector memeory CD4 T cell
EZH2	Effector memeory CD4 T cell
GDE1	Effector memeory CD4 T cell
IL34	Effector memeory CD4 T cell
NCOA4	Effector memeory CD4 T cell
NEFL	Effector memeory CD4 T cell
PDGFRL	Effector memeory CD4 T cell
PTGS1	Effector memeory CD4 T cell
REPS1	Effector memeory CD4 T cell
SCG2	Effector memeory CD4 T cell
SDPR	Effector memeory CD4 T cell
SIGLEC14	Effector memeory CD4 T cell
SIGLEC6	Effector memeory CD4 T cell
TAL1	Effector memeory CD4 T cell
TFEC	Effector memeory CD4 T cell
TIPIN	Effector memeory CD4 T cell
TPK1	Effector memeory CD4 T cell
UQCRB	Effector memeory CD4 T cell
USP9Y	Effector memeory CD4 T cell
WIPF1	Effector memeory CD4 T cell
ZCRB1	Effector memeory CD4 T cell
ACAP1	Effector memeory CD8 T cell
APOL3	Effector memeory CD8 T cell
ARHGAP10	Effector memeory CD8 T cell
ATP10D	Effector memeory CD8 T cell
C3AR1	Effector memeory CD8 T cell
CCR5	Effector memeory CD8 T cell
CD160	Effector memeory CD8 T cell
CD55	Effector memeory CD8 T cell
CFLAR	Effector memeory CD8 T cell
CMKLR1	Effector memeory CD8 T cell
DAPP1	Effector memeory CD8 T cell
FCRL6	Effector memeory CD8 T cell
FLT3LG	Effector memeory CD8 T cell
GZMM	Effector memeory CD8 T cell
HAPLN3	Effector memeory CD8 T cell
HLA-DMB	Effector memeory CD8 T cell
HLA-DPA1	Effector memeory CD8 T cell
HLA-DPB1	Effector memeory CD8 T cell
IFI16	Effector memeory CD8 T cell
LIME1	Effector memeory CD8 T cell
LTK	Effector memeory CD8 T cell
NFKBIA	Effector memeory CD8 T cell
SETD7	Effector memeory CD8 T cell
SIK1	Effector memeory CD8 T cell
TRIB2	Effector memeory CD8 T cell
ACP5	Gamma delta T cell
AQP9	Gamma delta T cell
BTN3A2	Gamma delta T cell
C1orf54	Gamma delta T cell
CARD8	Gamma delta T cell
CCL18	Gamma delta T cell
CD209	Gamma delta T cell
CD33	Gamma delta T cell
CD36	Gamma delta T cell
CDK5	Gamma delta T cell
IL10RB	Gamma delta T cell
KLRF1	Gamma delta T cell
LGALS1	Gamma delta T cell
MAPK7	Gamma delta T cell
KLHL7	Gamma delta T cell
KRT80	Gamma delta T cell
LAMC1	Gamma delta T cell
LCORL	Gamma delta T cell
LMNB1	Gamma delta T cell
MEIS3P1	Gamma delta T cell
MPL	Gamma delta T cell
FABP1	Gamma delta T cell
FABP5	Gamma delta T cell
FADD	Gamma delta T cell
MFAP3L	Gamma delta T cell
MINPP1	Gamma delta T cell
RPS24	Gamma delta T cell
RPS7	Gamma delta T cell
RPS9	Gamma delta T cell
DBNL	Gamma delta T cell
CCL13	Gamma delta T cell
CD22	Immature B cell
CYBB	Immature B cell
FAM129C	Immature B cell
FCRL1	Immature B cell
FCRL3	Immature B cell
FCRL5	Immature B cell
FCRLA	Immature B cell
HDAC9	Immature B cell
HLA-DQA1	Immature B cell
HVCN1	Immature B cell
KIAA0226	Immature B cell
NCF1	Immature B cell
NCF1B	Immature B cell
P2RY10	Immature B cell
SP100	Immature B cell
TXNIP	Immature B cell
STAP1	Immature B cell
TAGAP	Immature B cell
ZCCHC2	Immature B cell
AICDA	Memory B cell
CCNA2	Memory B cell
CDKN3	Memory B cell
CLCN5	Memory B cell
ENPP1	Memory B cell
FCER1A	Memory B cell
FCRL4	Memory B cell
MYC	Memory B cell
RUNX2	Memory B cell
SORL1	Memory B cell
SOX5	Memory B cell
STAT5A	Memory B cell
STAT5B	Memory B cell
TLR9	Memory B cell
CCL3L1	Regulatory T cell
CD72	Regulatory T cell
CLEC5A	Regulatory T cell
FOXP3	Regulatory T cell
ITGA4	Regulatory T cell
L1CAM	Regulatory T cell
LIPA	Regulatory T cell
LRP1	Regulatory T cell
LRRC42	Regulatory T cell
MARCO	Regulatory T cell
MMP12	Regulatory T cell
MNDA	Regulatory T cell
MRC1	Regulatory T cell
MS4A6A	Regulatory T cell
PELO	Regulatory T cell
PLEK	Regulatory T cell
PRSS23	Regulatory T cell
PTGIR	Regulatory T cell
ST8SIA4	Regulatory T cell
STAB1	Regulatory T cell
B3GAT1	T follicular helper cell
CDK5R1	T follicular helper cell
PDCD1	T follicular helper cell
BCL6	T follicular helper cell
CD200	T follicular helper cell
CD83	T follicular helper cell
CD84	T follicular helper cell
FGF2	T follicular helper cell
GPR18	T follicular helper cell
CEBPA	T follicular helper cell
CECR1	T follicular helper cell
CLEC10A	T follicular helper cell
CLEC4A	T follicular helper cell
CSF1R	T follicular helper cell
CTSS	T follicular helper cell
DMN	T follicular helper cell
DPP4	T follicular helper cell
LRRC32	T follicular helper cell
MC5R	T follicular helper cell
MICA	T follicular helper cell
NCAM1	T follicular helper cell
NCR2	T follicular helper cell
NRP1	T follicular helper cell
PDCD1LG2	T follicular helper cell
PDCD6	T follicular helper cell
PRDX1	T follicular helper cell
RAE1	T follicular helper cell
RAET1E	T follicular helper cell
SIGLEC7	T follicular helper cell
SIGLEC9	T follicular helper cell
TYRO3	T follicular helper cell
CHST12	T follicular helper cell
CLIC3	T follicular helper cell
IVNS1ABP	T follicular helper cell
KIR2DL2	T follicular helper cell
LGMN	T follicular helper cell
CD70	Type 1 T helper cell
TBX21	Type 1 T helper cell
ADAM8	Type 1 T helper cell
AHCYL2	Type 1 T helper cell
ALCAM	Type 1 T helper cell
B3GALNT1	Type 1 T helper cell
BBS12	Type 1 T helper cell
BST1	Type 1 T helper cell
CD151	Type 1 T helper cell
CD47	Type 1 T helper cell
CD48	Type 1 T helper cell
CD52	Type 1 T helper cell
CD53	Type 1 T helper cell
CD59	Type 1 T helper cell
CD6	Type 1 T helper cell
CD68	Type 1 T helper cell
CD7	Type 1 T helper cell
CD96	Type 1 T helper cell
CFHR3	Type 1 T helper cell
CHRM3	Type 1 T helper cell
CLEC7A	Type 1 T helper cell
COL23A1	Type 1 T helper cell
COL4A4	Type 1 T helper cell
COL5A3	Type 1 T helper cell
DAB1	Type 1 T helper cell
DLEU7	Type 1 T helper cell
DOC2B	Type 1 T helper cell
EMP1	Type 1 T helper cell
F12	Type 1 T helper cell
FURIN	Type 1 T helper cell
GAB3	Type 1 T helper cell
GATM	Type 1 T helper cell
GFPT2	Type 1 T helper cell
GPR25	Type 1 T helper cell
GREM2	Type 1 T helper cell
HAVCR1	Type 1 T helper cell
HSD11B1	Type 1 T helper cell
HUNK	Type 1 T helper cell
IGF2	Type 1 T helper cell
RCSD1	Type 1 T helper cell
RYR1	Type 1 T helper cell
SAV1	Type 1 T helper cell
SELE	Type 1 T helper cell
SELP	Type 1 T helper cell
SH3KBP1	Type 1 T helper cell
SIT1	Type 1 T helper cell
SLC35B3	Type 1 T helper cell
SIGLEC10	Type 1 T helper cell
SKAP1	Type 1 T helper cell
THUMPD2	Type 1 T helper cell
TIGIT	Type 1 T helper cell
ZEB2	Type 1 T helper cell
ENC1	Type 1 T helper cell
FAM134B	Type 1 T helper cell
FBXO30	Type 1 T helper cell
FCGR2C	Type 1 T helper cell
STAC	Type 1 T helper cell
LTC4S	Type 1 T helper cell
MAN1B1	Type 1 T helper cell
MDH1	Type 1 T helper cell
MMD	Type 1 T helper cell
RGS16	Type 1 T helper cell
IL12A	Type 1 T helper cell
P2RX5	Type 1 T helper cell
CD97	Type 1 T helper cell
ITGB4	Type 1 T helper cell
ICAM3	Type 1 T helper cell
METRNL	Type 1 T helper cell
TNFRSF1A	Type 1 T helper cell
IRF1	Type 1 T helper cell
HTR2B	Type 1 T helper cell
CALD1	Type 1 T helper cell
MOCOS	Type 1 T helper cell
TRAF3IP2	Type 1 T helper cell
TLR8	Type 1 T helper cell
TRAF1	Type 1 T helper cell
DUSP14	Type 1 T helper cell
IL17A	Type 17 T helper cell
IL17RA	Type 17 T helper cell
C2CD4A	Type 17 T helper cell
C2CD4B	Type 17 T helper cell
CA2	Type 17 T helper cell
CCDC65	Type 17 T helper cell
CEACAM3	Type 17 T helper cell
IL17C	Type 17 T helper cell
IL17F	Type 17 T helper cell
IL17RC	Type 17 T helper cell
IL17RE	Type 17 T helper cell
IL23A	Type 17 T helper cell
ILDR1	Type 17 T helper cell
LONRF3	Type 17 T helper cell
SH2D6	Type 17 T helper cell
TNIP2	Type 17 T helper cell
ABCA1	Type 17 T helper cell
ABCB1	Type 17 T helper cell
ADAMTS12	Type 17 T helper cell
ANK1	Type 17 T helper cell
ANKRD22	Type 17 T helper cell
B3GALT2	Type 17 T helper cell
CAMTA1	Type 17 T helper cell
CCR9	Type 17 T helper cell
CD40	Type 17 T helper cell
GPR44	Type 17 T helper cell
IFT80	Type 17 T helper cell
ASB2	Type 2 T helper cell
CSRP2	Type 2 T helper cell
DAPK1	Type 2 T helper cell
DLC1	Type 2 T helper cell
DNAJC12	Type 2 T helper cell
DUSP6	Type 2 T helper cell
GNAI1	Type 2 T helper cell
LAMP3	Type 2 T helper cell
NRP2	Type 2 T helper cell
OSBPL1A	Type 2 T helper cell
PDE4B	Type 2 T helper cell
PHLDA1	Type 2 T helper cell
PLA2G4A	Type 2 T helper cell
RAB27B	Type 2 T helper cell
RBMS3	Type 2 T helper cell
RNF125	Type 2 T helper cell
TMPRSS3	Type 2 T helper cell
GATA3	Type 2 T helper cell
BIRC5	Type 2 T helper cell
CDC25C	Type 2 T helper cell
CDC7	Type 2 T helper cell
CENPF	Type 2 T helper cell
CXCR6	Type 2 T helper cell
DHFR	Type 2 T helper cell
EVI5	Type 2 T helper cell
GSTA4	Type 2 T helper cell
HELLS	Type 2 T helper cell
IL26	Type 2 T helper cell
LAIR2	Type 2 T helper cell
ABCD1	Activated dendritic cell
C1QC	Activated dendritic cell
CAPG	Activated dendritic cell
CCL3L3	Activated dendritic cell
CD207	Activated dendritic cell
CD302	Activated dendritic cell
ATP5B	Activated dendritic cell
ATP5L	Activated dendritic cell
ATP6V1A	Activated dendritic cell
BCL2L1	Activated dendritic cell
C1QB	Activated dendritic cell
SNURF	Activated dendritic cell
SPCS3	Activated dendritic cell
CCNA1	Activated dendritic cell
CEACAM8	Activated dendritic cell
NOS2	Activated dendritic cell
SRA1	Activated dendritic cell
TNFRSF6B	Activated dendritic cell
TREM1	Activated dendritic cell
TREML1	Activated dendritic cell
RHOA	Activated dendritic cell
SLC25A37	Activated dendritic cell
TNFSF14	Activated dendritic cell
TREML4	Activated dendritic cell
VNN2	Activated dendritic cell
XPO6	Activated dendritic cell
CLEC4C	Activated dendritic cell
TNFAIP2	Activated dendritic cell
UBD	Activated dendritic cell
ACTR3	Activated dendritic cell
RAB1A	Activated dendritic cell
SLA	Activated dendritic cell
HLA-DQA2	Activated dendritic cell
SIGLEC5	Activated dendritic cell
SLAMF9	Activated dendritic cell
ABAT	CD56bright natural killer cell
C11orf75	CD56bright natural killer cell
C5orf15	CD56bright natural killer cell
CDHR1	CD56bright natural killer cell
DCAF12	CD56bright natural killer cell
DYNLL1	CD56bright natural killer cell
GPR137B	CD56bright natural killer cell
HCP5	CD56bright natural killer cell
HDGFRP2	CD56bright natural killer cell
KRT86	CD56bright natural killer cell
MLST8	CD56bright natural killer cell
ELMOD3	CD56bright natural killer cell
ENTPD5	CD56bright natural killer cell
FAM119A	CD56bright natural killer cell
FAM179A	CD56bright natural killer cell
CLIC2	CD56bright natural killer cell
COX7A2L	CD56bright natural killer cell
CREB3L4	CD56bright natural killer cell
CSF1	CD56bright natural killer cell
CSNK2A2	CD56bright natural killer cell
CSTA	CD56bright natural killer cell
CSTB	CD56bright natural killer cell
CTPS	CD56bright natural killer cell
CTSD	CD56bright natural killer cell
FST	CD56bright natural killer cell
GATA2	CD56bright natural killer cell
GMPR	CD56bright natural killer cell
HDC	CD56bright natural killer cell
HEY1	CD56bright natural killer cell
HOXA1	CD56bright natural killer cell
HS2ST1	CD56bright natural killer cell
HS3ST1	CD56bright natural killer cell
BCL11B	CD56bright natural killer cell
CDH3	CD56bright natural killer cell
MYL6B	CD56bright natural killer cell
NAA16	CD56bright natural killer cell
ClQA	CD56bright natural killer cell
ClQB	CD56bright natural killer cell
CYP27B1	CD56bright natural killer cell
EIF3M	CD56bright natural killer cell
CYP27A1	CD56dim natural killer cell
DDX55	CD56dim natural killer cell
DYRK2	CD56dim natural killer cell
RPL37A	CD56dim natural killer cell
NOTCH3	CD56dim natural killer cell
AKR7A3	CD56dim natural killer cell
GPRC5C	CD56dim natural killer cell
GRIN1	CD56dim natural killer cell
HLA-E	CD56dim natural killer cell
PORCN	CD56dim natural killer cell
PSMC4	CD56dim natural killer cell
UPP1	CD56dim natural killer cell
IL21R	CD56dim natural killer cell
KIR2DS1	CD56dim natural killer cell
KIR2DS2	CD56dim natural killer cell
KIR2DS5	CD56dim natural killer cell
GIPR	Eosinophil
KRT18P50	Eosinophil
LRMP	Eosinophil
FOSB	Eosinophil
RRP12	Eosinophil
GPR183	Eosinophil
NR4A3	Eosinophil
ST3GAL6	Eosinophil
DEPDC5	Eosinophil
PDE6C	Eosinophil
PKD2L2	Eosinophil
GPR65	Eosinophil
IL5RA	Eosinophil
P2RY14	Eosinophil
DACH1	Eosinophil
DAPK2	Eosinophil
EMR3	Eosinophil
ACADM	Immature dendritic cell
AHCYL1	Immature dendritic cell
ALDH1A2	Immature dendritic cell
ALDH3A2	Immature dendritic cell
ALDH9A1	Immature dendritic cell
ALOX15	Immature dendritic cell
AMT	Immature dendritic cell
ARL1	Immature dendritic cell
ATIC	Immature dendritic cell
ATP5A1	Immature dendritic cell
CAPZA1	Immature dendritic cell
LILRA5	Immature dendritic cell
RDX	Immature dendritic cell
RRAGD	Immature dendritic cell
TACSTD2	Immature dendritic cell
INPP5F	Immature dendritic cell
RAB38	Immature dendritic cell
PLAU	Immature dendritic cell
CSF3R	Immature dendritic cell
SLC18A2	Immature dendritic cell
AMPD2	Immature dendritic cell
CLTB	Immature dendritic cell
C1orf162	Immature dendritic cell
AIF1	Macrophage
CCL1	Macrophage
CCL14	Macrophage
CCL23	Macrophage
CCL26	Macrophage
CD300LB	Macrophage
CNR1	Macrophage
CNR2	Macrophage
EIF1	Macrophage
EIF4A1	Macrophage
FPR1	Macrophage
FPR2	Macrophage
FRAT2	Macrophage
GPR27	Macrophage
GPR77	Macrophage
RNASE2	Macrophage
MS4A2	Macrophage
BASP1	Macrophage
IGSF6	Macrophage
HK3	Macrophage
VNN1	Macrophage
FES	Macrophage
NPL	Macrophage
FZD2	Macrophage
FAM198B	Macrophage
HNMT	Macrophage
SLC15A3	Macrophage
CD4	Macrophage
TXNDC3	Macrophage
FRMD4A	Macrophage
CRYBB1	Macrophage
HRH1	Macrophage
WNT5B	Macrophage
ADAMTS3	Mast cell
CPA3	Mast cell
CMA1	Mast cell
CTSG	Mast cell
ARHGAP15	Mast cell
CPM	Mast cell
FCN1	Mast cell
FTL	Mast cell
HSPA6	Mast cell
ITGA9	Mast cell
RNASE3	Mast cell
S100A4	Mast cell
SIGLEC8	Mast cell
SLC6A4	Mast cell
PTGS2	Mast cell
EGR3	Mast cell
PILRA	Mast cell
CCR2	MDSC
CD14	MDSC
CD2	MDSC
CD86	MDSC
CXCR4	MDSC
FCGR2A	MDSC
FCGR2B	MDSC
FCGR3A	MDSC
FERMT3	MDSC
GPSM3	MDSC
IL18BP	MDSC
IL4R	MDSC
ITGAL	MDSC
ITGAM	MDSC
PARVG	MDSC
PSAP	MDSC
PTGER2	MDSC
PTGES2	MDSC
S100A8	MDSC
S100A9	MDSC
ASGR2	Monocyte
CFP	Monocyte
ASGR1	Monocyte
CD1D	Monocyte
UPK3A	Monocyte
ACTG1	Monocyte
ANXA5	Monocyte
ATP6V1B2	Monocyte
CFL1	Monocyte
DAZAP2	Monocyte
CTBS	Monocyte
EMR4P	Monocyte
HIVEP2	Monocyte
MARCKSL1	Monocyte
MBP	Monocyte
MMP15	Monocyte
PNPLA6	Monocyte
TMBIM6	Monocyte
PQBP1	Monocyte
TEX264	Monocyte
IKZF1	Monocyte
AKT3	Natural killer cell
AXL	Natural killer cell
BST2	Natural killer cell
CDH2	Natural killer cell
CRTAM	Natural killer cell
CSF2RA	Natural killer cell
CTSZ	Natural killer cell
CXCL1	Natural killer cell
CYTH1	Natural killer cell
DAXX	Natural killer cell
DGKH	Natural killer cell
DLL4	Natural killer cell
DPYD	Natural killer cell
ERBB3	Natural killer cell
F11R	Natural killer cell
FAM27A	Natural killer cell
FAM49A	Natural killer cell
FASLG	Natural killer cell
FCGR1A	Natural killer cell
FN1	Natural killer cell
FSTL1	Natural killer cell
FUCA1	Natural killer cell
GBP3	Natural killer cell
GLS2	Natural killer cell
GRB2	Natural killer cell
LST1	Natural killer cell
BCL2	Natural killer cell
CDC5L	Natural killer cell
FGF18	Natural killer cell
FUT5	Natural killer cell
FZR1	Natural killer cell
GAGE2	Natural killer cell
IGFBP5	Natural killer cell
KANK2	Natural killer cell
LDB3	Natural killer cell
BTN2A2	Natural killer T cell
CD101	Natural killer T cell
CD109	Natural killer T cell
CNPY3	Natural killer T cell
CNPY4	Natural killer T cell
CREB1	Natural killer T cell
CRTC2	Natural killer T cell
CRTC3	Natural killer T cell
CSF2	Natural killer T cell
KLRC1	Natural killer T cell
FUT4	Natural killer T cell
ICAM2	Natural killer T cell
IL32	Natural killer T cell
LAMP2	Natural killer T cell
LILRB5	Natural killer T cell
KLRG1	Natural killer T cell
HSPA4	Natural killer T cell
HSPB6	Natural killer T cell
ISM2	Natural killer T cell
ITIH2	Natural killer T cell
KDM4C	Natural killer T cell
KIR2DS4	Natural killer T cell
KIRREL3	Natural killer T cell
SDCBP	Natural killer T cell
NFATC2IP	Natural killer T cell
MICB	Natural killer T cell
KIR2DL1	Natural killer T cell
KIR2DL3	Natural killer T cell
KIR3DL1	Natural killer T cell
KIR3DL2	Natural killer T cell
NCR1	Natural killer T cell
FOSL1	Natural killer T cell
TSLP	Natural killer T cell
SLC7A7	Natural killer T cell
SPP1	Natural killer T cell
TREM2	Natural killer T cell
UBASH3A	Natural killer T cell
YBX2	Natural killer T cell
CCDC88A	Natural killer T cell
CLEC1A	Natural killer T cell
THBD	Natural killer T cell
PDPN	Natural killer T cell
VCAM1	Natural killer T cell
EMR1	Natural killer T cell
CREB5	Neutrophil
CDA	Neutrophil
CHST15	Neutrophil
S100A12	Neutrophil
APOBEC3A	Neutrophil
CASP5	Neutrophil
MMP25	Neutrophil
HAL	Neutrophil
C1orf183	Neutrophil
FFAR2	Neutrophil
MAK	Neutrophil
CXCR1	Neutrophil
STEAP4	Neutrophil
MGAM	Neutrophil
BTNL8	Neutrophil
CXCR2	Neutrophil
TNFRSF10C	Neutrophil
VNN3	Neutrophil
CBX6	Plasmacytoid dendritic cell
DAB2	Plasmacytoid dendritic cell
DDX17	Plasmacytoid dendritic cell
HIGD1A	Plasmacytoid dendritic cell
IDH3A	Plasmacytoid dendritic cell
IL3RA	Plasmacytoid dendritic cell
MAGED1	Plasmacytoid dendritic cell
NUCB2	Plasmacytoid dendritic cell
OFD1	Plasmacytoid dendritic cell
OGT	Plasmacytoid dendritic cell
PDIA4	Plasmacytoid dendritic cell
SERTAD2	Plasmacytoid dendritic cell
SIRPA	Plasmacytoid dendritic cell
TMED2	Plasmacytoid dendritic cell
ENG	Plasmacytoid dendritic cell
FCAR	Plasmacytoid dendritic cell
IGF1	Plasmacytoid dendritic cell
ITGA2B	Plasmacytoid dendritic cell
GABARAP	Plasmacytoid dendritic cell
GPX1	Plasmacytoid dendritic cell
KRT23	Plasmacytoid dendritic cell
PROK2	Plasmacytoid dendritic cell
RALB	Plasmacytoid dendritic cell
RETNLB	Plasmacytoid dendritic cell
RNF141	Plasmacytoid dendritic cell
SEC14L1	Plasmacytoid dendritic cell
SEPX1	Plasmacytoid dendritic cell
EMP3	Plasmacytoid dendritic cell
CD300LF	Plasmacytoid dendritic cell
ABTB1	Plasmacytoid dendritic cell
KLHL21	Plasmacytoid dendritic cell
PHRF1	Plasmacytoid dendritic cell
