# Supplementary material for: Integrative single-cell and spatial transcriptomics analysis reveals MDK-NCL pathway’s role in shaping the immunosuppressive environment of lung adenocarcinoma
Source: Front Immunol. 2025 May 6;16:1546382. doi: 10.3389/fimmu.2025.1546382 (PMC12089103; doi:10.3389/fimmu.2025.1546382)
Supplement: Supplementary file 8 [file Table2.xlsx]

## Sheet: Table S2
Table S1 Primer sequences used in the present study.
Primer	Sequence (5`-3`)
MDK	F: AAAGCAAAGGCCAAAGCCAAG
	R: GACAAGGCAGGGCATGATTG
NCL	F: TTGAGGGCAGAGCAATCAGG
	R: AGAGTTTTGGATGGCTGGCT
β-actin	F: CACCTTCTACAATGAGCTGCGTGTG
	R: ATAGCACAGCCTGGATAGCAACGTAC
